# Supplementary material for: Investigating the prognostic utility of GSTP1 promoter methylation in prostate cancer
Source: BJUI Compass. 2024 Oct 30;5(12):1299–306. doi: 10.1002/bco2.445 (PMC11685177; doi:10.1002/bco2.445)
Supplement: Supplementary file 1 — Table S1. Clinicopathological characteristics of cohorts. Table S2. Results of the multivariable Cox regression analyses of mGSTP1 in the mGSTP1 head‐loop cohort (n = 185), showing models with the greatest predictive power selected using the SES feature selection algorithm with mGSTP1 and clinicopathological features as input variables. [file BCO2-5-1299-s001.xlsx]

## Sheet: Table S1
Supplementary Table 1: Clinicopathological characteristics of cohorts: (a) WGBS and (b) mGSTP1 head-loop cohorts (same as Table 1 Pidsley 2022 Clinical and Translational Medicine, PMID: 36178085)
a) WGBS cohort
Characteristic	Non-lethal	Lethal
Number of patients	8	7
Age at RP, mean ± s.d. (range)	60.3 ± 2.1 (57 - 63)	62.7 ± 5.5 (54-72)
ISUP Grade Groups
1 (Gleason score ≤ 6), n (%)	1 (12.5)	1 (14.3)
2 (Gleason score 3 + 4), n (%)	4 (50.0)	1 (14.3)
3 (Gleason score 4 + 3), n (%)	1 (12.5)	3 (42.8)
4 (Gleason score 8), n (%)	2 (25.0)	2 (28.6)
Pre-operative PSA (ng/mL), mean ± s.d. (range)	11.58 ± 4.4 (5.8 - 18.4)	18.8 ± 16.9 (2.0 - 32.4)
Pathological T-category
pT2, n (%)	1 (12.5)	1 (14.3)
pT3, n (%)	7 (87.5)	6 (85.7)
Positive Margin Status	6 (75.0)	4 (57.2)
Follow up (years), median (range)	19.5 (13.5 - 24.8)	6.6 (2.3 - 10)
Clinical outcome
Biochemical recurrence, n (%)	4 (50.0)	7 (100.0)
Metastatic relapse, n (%)	0 (0.0)	6 (85.7)1
b) mGSTP1 head-loop cohort
Characteristic
Number of patients	185
Age at RP, mean ± s.d. (range)	61.9 ± 5.8 (46 - 73)
ISUP Grade Groups
2 (Gleason score 3 + 4), n (%)	119 (64.3)
3 (Gleason score 4 + 3), n (%)	34 (18.4)
4 (Gleason score 8), n (%)	19 (10.3)
5 (Gleason score 9, 10), n(%)	13 (7.0)
Pre-operative PSA (ng/mL), mean ± s.d. (range)	10.3 ± 7.3 (1.6 - 63.0)
PSA <10 ng/mL, n (%)	115 (62.2)
PSA ≥10 ng/mL, n (%)	70 (37.8)
Pathological T-category
≤ pT2, n (%)	89 (48.1)
≥ pT3, n (%)	96 (51.9)
Surgical Margin Status2
Negative, n (%)	91 (49.2)
Positive, n (%)	93 (50.3)
Follow up (years), median (range)	15 (0.8 - 22)
Clinical outcome
Biochemical recurrence, n (%)	86 (46.5)
Metastatic relapse, n (%)	25 (13.5)
Prostate cancer specific mortality, n (%)	16 (8.6)
1 Date of metastatic relapse for one patient in the WGBS group not reported
2. Margin status for 1 patient was not reported

## Sheet: Table S2
Supplementary Table 2: Results of the multivariable Cox regression analyses of mGSTP1 in the mGSTP1 head-loop cohort (n = 185), showing models with the greatest predictive power selected using the SES feature selection algorithm with mGSTP1 and clinicopathological features as input variables
Note, GSTP1 methylation levels binarised using 75th percentile cut-off
Event	Variable	Thresholds	HR (95% CI)	p-value	C-index
BCR	Pathological ISUP Grade Groups	2 vs 3-5	2.24 (1.45-3.44)	0.00025	0.679
	Margin Status	Negative vs Positive	1.61 (1.01-2.54)	0.04335
	Pre-op PSA	< 10 vs ≥ 10ng/ml	1.92 (1.23-3)	0.00405
MR	Pathological ISUP Grade Groups	2 vs 3-5	5.41 (2.16-13.59)	0.00032	0.763
	Margin Status	Negative vs Positive	2.67 (1.11-6.41)	0.028
PCSM	Pathological ISUP Grade Groups	2 vs 3-5	4.51 (1.45-14.03)	0.00941	0.74
	Margin Status	Negative vs Positive	2.93 (0.94-9.13)	0.06355
